# Supplementary material for: Real-time multilingual speech recognition and speaker diarization system based on Whisper segmentation
Source: PeerJ Comput Sci. 2024 Mar 29;10:e1973. doi: 10.7717/peerj-cs.1973 (PMC11041969; doi:10.7717/peerj-cs.1973)
Supplement: Supplemental Information 1 [file peerj-cs-10-1973-s001.zip]

Archive with 3 entries (3 files):
- km_clustering.py
- readme.txt
- rt_asr_diarize.py
