# Supplementary material for: Real-time multilingual speech recognition and speaker diarization system based on Whisper segmentation
Source: PeerJ Comput Sci. 2024 Mar 29;10:e1973. doi: 10.7717/peerj-cs.1973 (PMC11041969; doi:10.7717/peerj-cs.1973)
Supplement: Supplemental Information 1 [file peerj-cs-10-1973-s001.zip › readme.txt]

install package:
- https://github.com/openai/whisper
- https://github.com/juanmc2005/diart/tree/v0.7


run rt_asr_diarize.py
